# Supplementary material for: Long noncoding RNA repressor of adipogenesis negatively regulates the adipogenic differentiation of mesenchymal stem cells through the hnRNP A1‐PTX3‐ERK axis
Source: Clin Transl Med. 2020 Nov 8;10(7):e227. doi: 10.1002/ctm2.227 (PMC7648959; doi:10.1002/ctm2.227)
Supplement: Supplementary file 3 — Supporting Information [file CTM2-10-e227-s003.xlsx]

## Sheet: Proteins
Checked	Protein FDR Confidence: Combined	Master	Accession	Description	Exp. q-value: Combined	Sum PEP Score	Coverage [%]	# Peptides	# PSMs	# Unique Peptides	# AAs	MW [kDa]	calc. pI	Score Sequest HT: Sequest HT	# Peptides (by Search Engine): Sequest HT	# Protein Groups
FALSE	High	Master Protein	P04264	Keratin, type II cytoskeletal 1 [OS=Homo sapiens]	0	151.138	58	45	124	37	644	66	8.12	150.53	45	1
FALSE	High	Master Protein	P60709	Actin, cytoplasmic 1 [OS=Homo sapiens]	0	108.6	62	17	55	8	375	41.7	5.48	76.24	17	1
FALSE	High	Master Protein	P35908	Keratin, type II cytoskeletal 2 epidermal [OS=Homo sapiens]	0	97.201	47	35	69	25	639	65.4	8	94.18	35	1
FALSE	High	Master Protein	P35527	Keratin, type I cytoskeletal 9 [OS=Homo sapiens]	0	90.302	48	29	68	28	623	62	5.24	80.25	29	1
FALSE	High	Master Protein	P13647	keratin, type II cytoskeletal 5 [OS=Homo sapiens]	0	76.296	42	31	64	14	590	62.3	7.74	74.73	31	1
FALSE	High	Master Protein	P48668	Keratin, type II cytoskeletal 6C [OS=Homo sapiens]	0	73.49	39	26	52	2	564	60	8	75.13	26	1
FALSE	High	Master Protein	P13645	Keratin, type I cytoskeletal 10 [OS=Homo sapiens]	0	68.684	42	28	56	22	584	58.8	5.21	72.61	28	1
FALSE	High	Master Protein	P04259	keratin, type II cytoskeletal 6B [OS=Homo sapiens]	0	67.876	37	25	54	1	564	60	8	71.08	25	1
FALSE	High	Master Protein	P06733-1	alpha-enolase [OS=Homo sapiens]	0	67.471	48	12	29	12	434	47.1	7.39	53.42	12	1
FALSE	High	Master Protein	P04406-1	glyceraldehyde-3-phosphate dehydrogenase [OS=Homo sapiens]	0	67.136	30	6	22	6	335	36	8.46	70.78	6	1
FALSE	High	Master Protein	P29401	Transketolase [OS=Homo sapiens]	0	66.856	23	7	18	7	623	67.8	7.66	51.73	7	1
FALSE	High	Master Protein	P09493-3	Isoform 3 of Tropomyosin alpha-1 chain [OS=Homo sapiens]	0	61.053	61	22	42	6	284	32.9	4.78	45.52	22	1
FALSE	High	Master Protein	P06753-2	Isoform 2 of Tropomyosin alpha-3 chain [OS=Homo sapiens]	0	59.268	60	21	40	10	248	29	4.78	51.56	21	1
FALSE	High	Master Protein	P67936	Tropomyosin alpha-4 chain [OS=Homo sapiens]	0	57.659	54	20	42	9	248	28.5	4.69	43.01	20	1
FALSE	High	Master Protein	P68363	Tubulin alpha-1B chain [OS=Homo sapiens]	0	43.474	43	10	21	2	451	50.1	5.06	41.29	10	1
FALSE	High	Master Protein	P10809	60 kDa heat shock protein, mitochondrial [OS=Homo sapiens]	0	42.828	23	6	14	6	573	61	5.87	21.49	6	1
FALSE	High	Master Protein	Q9BQE3	Tubulin alpha-1C chain [OS=Homo sapiens]	0	41.42	43	10	20	2	449	49.9	5.1	37.3	10	1
FALSE	High	Master Protein	P06753	Tropomyosin alpha-3 chain [OS=Homo sapiens]	0	40.706	46	16	24	1	285	32.9	4.72	29.8	16	1
FALSE	High	Master Protein	P07951-1	Tropomyosin beta chain [OS=Homo sapiens]	0	39.958	31	13	26	1	284	32.8	4.7	33.09	13	1
FALSE	High	Master Protein	P68133	Actin, alpha skeletal muscle [OS=Homo sapiens]	0	39.909	36	12	30	3	377	42	5.39	35.52	12	1
FALSE	High	Master Protein	P09493-5	Isoform 5 of Tropomyosin alpha-1 chain [OS=Homo sapiens]	0	38.766	44	14	26	2	245	28.4	4.77	30.96	14	1
FALSE	High	Master Protein	P14618	Pyruvate kinase PKM [OS=Homo sapiens]	0	37.33	22	9	15	9	531	57.9	7.84	16.87	9	1
FALSE	High	Master Protein	P02533	Keratin, type I cytoskeletal 14 [OS=Homo sapiens]	0	36.508	28	14	33	3	472	51.5	5.16	52	14	1
FALSE	High	Master Protein	P08779	Keratin, type I cytoskeletal 16 [OS=Homo sapiens]	0	35.903	25	13	32	5	473	51.2	5.05	45.81	13	1
FALSE	High	Master Protein	P32119	Peroxiredoxin-2 [OS=Homo sapiens]	0	35.24	13	2	4	2	198	21.9	5.97	19.71	2	1
FALSE	High	Master Protein	P15924-1	Desmoplakin [OS=Homo sapiens]	0	29.991	6	20	27	20	2871	331.6	6.81	11.79	20	1
FALSE	High	Master Protein	P08238	Heat shock protein HSP 90-beta [OS=Homo sapiens]	0	29.481	15	6	13	6	724	83.2	5.03	6.47	6	1
FALSE	High	Master Protein	P63241-1	Eukaryotic translation initiation factor 5A-1 [OS=Homo sapiens]	0	28.725	31	2	6	2	154	16.8	5.24	26.15	2	1
FALSE	High	Master Protein	P68104	Elongation factor 1-alpha 1 [OS=Homo sapiens]	0	27.493	26	8	19	8	462	50.1	9.01	9.15	8	1
FALSE	High	Master Protein	P05787	Keratin, type II cytoskeletal 8 [OS=Homo sapiens]	0	26.086	12	10	21	2	483	53.7	5.59	24.74	10	1
FALSE	High	Master Protein	P00558	phosphoglycerate kinase 1 [OS=Homo sapiens]	0	25.763	26	7	13	7	417	44.6	8.1	10.59	7	1
FALSE	High	Master Protein	P04083	annexin A1 [OS=Homo sapiens]	0	24.992	28	9	15	9	346	38.7	7.02	16.88	9	1
FALSE	High	Master Protein	Q04695	Keratin, type I cytoskeletal 17 [OS=Homo sapiens]	0	24.426	24	11	24	3	432	48.1	5.02	29.28	11	1
FALSE	High	Master Protein	P08758	annexin A5 [OS=Homo sapiens]	0	22.849	26	9	23	9	320	35.9	5.05	29.99	9	1
FALSE	High	Master Protein	P06748	Nucleophosmin [OS=Homo sapiens]	0	22.678	10	1	7	1	294	32.6	4.78	15.32	1	1
FALSE	High	Master Protein	P07195	L-lactate dehydrogenase B chain [OS=Homo sapiens]	0	21.314	10	2	7	1	334	36.6	6.05	11.2	2	1
FALSE	High	Master Protein	P00338-1	L-lactate dehydrogenase A chain [OS=Homo sapiens]	0	20.71	29	8	13	7	332	36.7	8.27	16.81	8	1
FALSE	High	Master Protein	P62917	60S ribosomal protein L8 [OS=Homo sapiens]	0	18.772	18	5	12	5	257	28	11.03	4.23	5	1
FALSE	High	Master Protein	P13646	Keratin, type I cytoskeletal 13 [OS=Homo sapiens]	0	18.534	15	8	18	3	458	49.6	4.96	25.45	8	1
FALSE	High	Master Protein	P35232	Prohibitin [OS=Homo sapiens]	0	18.359	16	2	4	2	272	29.8	5.76	17.02	2	1
FALSE	High	Master Protein	P61247	40S ribosomal protein S3a [OS=Homo sapiens]	0	17.583	20	6	11	6	264	29.9	9.73	12.71	6	1
FALSE	High	Master Protein	P09651-1	Heterogeneous nuclear ribonucleoprotein A1 [OS=Homo sapiens]	0	16.779	26	7	11	7	372	38.7	9.13	4.09	7	1
FALSE	High	Master Protein	Q02413	Desmoglein-1 [OS=Homo sapiens]	0	16.078	9	7	10	7	1049	113.7	5.03	2.71	7	1
FALSE	High	Master Protein	P08670	Vimentin [OS=Homo sapiens]	0	15.895	15	6	8	5	466	53.6	5.12	11.2	6	1
FALSE	High	Master Protein	P05783	Keratin, type I cytoskeletal 18 [OS=Homo sapiens]	0	14.241	10	3	7	2	430	48	5.45	13.99	3	1
FALSE	High	Master Protein	P78371-1	T-complex protein 1 subunit beta [OS=Homo sapiens]	0	13.213	14	4	7	4	535	57.5	6.46	2.64	4	1
FALSE	High	Master Protein	Q9P258	Protein RCC2 [OS=Homo sapiens]	0	13.207	8	2	5	2	522	56	8.78	5.62	2	1
FALSE	High	Master Protein	P02768-1	Serum albumin [OS=Homo sapiens]	0	13.068	4	3	5	3	609	69.3	6.28	10.71	3	1
FALSE	High	Master Protein	P23528	Cofilin-1 [OS=Homo sapiens]	0	12.624	34	3	5	3	166	18.5	8.09	10.83	3	1
FALSE	High	Master Protein	P07737	profilin-1 [OS=Homo sapiens]	0	12.413	20	2	5	2	140	15	8.27	7.43	2	1
FALSE	High	Master Protein	Q16658	Fascin [OS=Homo sapiens]	0	12.318	8	2	2	2	493	54.5	7.24	7.32	2	1
FALSE	High	Master Protein	P04075	fructose-bisphosphate aldolase A [OS=Homo sapiens]	0	12.276	13	3	4	3	364	39.4	8.09	8.36	3	1
FALSE	High	Master Protein	P14923	Junction plakoglobin [OS=Homo sapiens]	0	11.979	10	6	7	6	745	81.7	6.14	3.52	6	1
FALSE	High	Master Protein	P61978	Heterogeneous nuclear ribonucleoprotein K [OS=Homo sapiens]	0	11.561	11	3	3	3	463	50.9	5.54	3.95	3	1
FALSE	High	Master Protein	P15880	40S ribosomal protein S2 [OS=Homo sapiens]	0	11.517	15	4	6	4	293	31.3	10.24	7.97	4	1
FALSE	High	Master Protein	Q06830	peroxiredoxin-1 [OS=Homo sapiens]	0	11.413	13	2	5	2	199	22.1	8.13	5.08	2	1
FALSE	High	Master Protein	P00966	Argininosuccinate synthase [OS=Homo sapiens]	0	11.257	11	2	5	2	412	46.5	8.02	5.72	2	1
FALSE	High	Master Protein	P06576	ATP synthase subunit beta, mitochondrial [OS=Homo sapiens]	0	11.24	15	5	5	5	529	56.5	5.4	3.06	5	1
FALSE	High	Master Protein	P13639	Elongation factor 2 [OS=Homo sapiens]	0	11.212	14	6	7	6	858	95.3	6.83	6.06	6	1
FALSE	High	Master Protein	Q13283	Ras GTPase-activating protein-binding protein 1 [OS=Homo sapiens]	0	10.307	6	1	2	1	466	52.1	5.52	3.57	1	1
FALSE	High	Master Protein	P60900	Proteasome subunit alpha type-6 [OS=Homo sapiens]	0	10.243	7	1	3	1	246	27.4	6.76	5.17	1	1
FALSE	High	Master Protein	P0DMV8	heat shock 70 kDa protein 1A [OS=Homo sapiens]	0	10.19	3	1	3	1	641	70	5.66	10.96	1	1
FALSE	High	Master Protein	P30048	Thioredoxin-dependent peroxide reductase, mitochondrial [OS=Homo sapiens]	0	10.036	12	1	2	1	256	27.7	7.78	9.48	1	1
FALSE	High	Master Protein	Q99714-1	3-hydroxyacyl-CoA dehydrogenase type-2 [OS=Homo sapiens]	0	9.795	17	2	3	2	261	26.9	7.78	5.25	2	1
FALSE	High	Master Protein	Q7RTS7	Keratin, type II cytoskeletal 74 [OS=Homo sapiens]	0	9.792	7	6	13	1	529	57.8	7.71	17.03	6	1
FALSE	High	Master Protein	P05141	ADP/ATP translocase 2 [OS=Homo sapiens]	0	9.219	5	1	2	1	298	32.8	9.69	4.93	1	1
FALSE	High	Master Protein	P58107	epiplakin [OS=Homo sapiens]	0	9.196	8	3	3	2	5090	555.3	5.6	2.89	3	1
FALSE	High	Master Protein	P08729	Keratin, type II cytoskeletal 7 [OS=Homo sapiens]	0	8.998	10	6	9	1	469	51.4	5.48	11.84	6	1
FALSE	High	Master Protein	P49773	Histidine triad nucleotide-binding protein 1 [OS=Homo sapiens]	0	8.889	20	1	2	1	126	13.8	6.95	3.55	1	1
FALSE	High	Master Protein	P49327	Fatty acid synthase [OS=Homo sapiens]	0	8.666	3	3	4	3	2511	273.3	6.44	4.88	3	1
FALSE	High	Master Protein	P60842	Eukaryotic initiation factor 4A-I [OS=Homo sapiens]	0	8.6	8	2	6	2	406	46.1	5.48	2.39	2	1
FALSE	High	Master Protein	P46782	40S ribosomal protein S5 [OS=Homo sapiens]	0	8.588	10	1	1	1	204	22.9	9.72	4.16	1	1
FALSE	High	Master Protein	P11021	78 kDa glucose-regulated protein [OS=Homo sapiens]	0	8.286	3	1	2	1	654	72.3	5.16	7.36	1	1
FALSE	High	Master Protein	P21333	Filamin-A [OS=Homo sapiens]	0	8.235	2	3	3	3	2647	280.6	6.06	0	3	1
FALSE	High	Master Protein	P62820	Ras-related protein Rab-1A [OS=Homo sapiens]	0	8.019	9	1	2	1	205	22.7	6.21	3.58	1	1
FALSE	High	Master Protein	P00390	Glutathione reductase, mitochondrial [OS=Homo sapiens]	0	8.016	4	1	2	1	522	56.2	8.5	4.43	1	1
FALSE	High	Master Protein	O43707	Alpha-actinin-4 [OS=Homo sapiens]	0	7.916	7	3	4	3	911	104.8	5.44	0	3	1
FALSE	High	Master Protein	Q00610-1	Clathrin heavy chain 1 [OS=Homo sapiens]	0	7.847	1	1	3	1	1675	191.5	5.69	5.48	1	1
FALSE	High	Master Protein	Q6KB66	Keratin, type II cytoskeletal 80 [OS=Homo sapiens]	0	7.825	11	5	6	4	452	50.5	5.67	5.87	5	1
FALSE	High	Master Protein	O43175	D-3-phosphoglycerate dehydrogenase [OS=Homo sapiens]	0	7.657	4	2	2	2	533	56.6	6.71	2.99	2	1
FALSE	High	Master Protein	P09382	Galectin-1 [OS=Homo sapiens]	0	7.359	12	1	2	1	135	14.7	5.5	6.33	1	1
FALSE	High	Master Protein	P62258-1	14-3-3 protein epsilon [OS=Homo sapiens]	0	7.286	20	5	5	3	255	29.2	4.74	1.68	5	1
FALSE	High	Master Protein	P62937	peptidyl-prolyl cis-trans isomerase A [OS=Homo sapiens]	0	7.127	16	3	4	3	165	18	7.81	2.13	3	1
FALSE	High	Master Protein	Q9UJS0	Calcium-binding mitochondrial carrier protein Aralar2 [OS=Homo sapiens]	0	7.047	3	1	2	1	675	74.1	8.62	5.88	1	1
FALSE	High	Master Protein	Q8N1N4	Keratin, type II cytoskeletal 78 [OS=Homo sapiens]	0	6.795	8	5	7	3	520	56.8	6.02	5.48	5	1
FALSE	High	Master Protein	P62158	Calmodulin [OS=Homo sapiens]	0	6.69	15	1	1	1	149	16.8	4.22	3.45	1	1
FALSE	High	Master Protein	P12277	Creatine kinase B-type [OS=Homo sapiens]	0	6.683	10	2	4	2	381	42.6	5.59	3.92	2	1
FALSE	High	Master Protein	P38646	Stress-70 protein, mitochondrial [OS=Homo sapiens]	0	6.526	6	2	3	2	679	73.6	6.16	2.67	2	1
FALSE	High	Master Protein	P28066-1	Proteasome subunit alpha type-5 [OS=Homo sapiens]（antisense有6）	0	6.471	8	1	3	1	241	26.4	4.79	8.23	1	1
FALSE	High	Master Protein	P63244	Receptor of activated protein C kinase 1 [OS=Homo sapiens]	0	6.416	17	4	7	4	317	35.1	7.69	0	4	1
FALSE	High	Master Protein	P81605	Dermcidin [OS=Homo sapiens]	0	6.384	20	2	4	2	110	11.3	6.54	10.15	2	1
FALSE	High	Master Protein	P19338	Nucleolin [OS=Homo sapiens]	0	6.314	7	3	5	3	710	76.6	4.7	1.67	3	1
FALSE	High	Master Protein	P02545	Prelamin-A/C [OS=Homo sapiens]	0	6.261	8	3	4	3	664	74.1	7.02	0	3	1
FALSE	High	Master Protein	P40939	Trifunctional enzyme subunit alpha, mitochondrial [OS=Homo sapiens]	0	6.259	3	1	2	1	763	82.9	9.04	3.44	1	1
FALSE	High	Master Protein	P31943	Heterogeneous nuclear ribonucleoprotein H [OS=Homo sapiens]	0	6.232	13	3	4	3	449	49.2	6.3	2.27	3	1
FALSE	High	Master Protein	P34897-1	Serine hydroxymethyltransferase, mitochondrial [OS=Homo sapiens]	0	6.179	3	1	1	1	504	56	8.53	2.63	1	1
FALSE	High	Master Protein	P55809	Succinyl-CoA:3-ketoacid coenzyme A transferase 1, mitochondrial [OS=Homo sapiens]	0	6.116	4	1	2	1	520	56.1	7.46	3.05	1	1
FALSE	High	Master Protein	P26038	Moesin [OS=Homo sapiens]	0	5.836	6	2	3	2	577	67.8	6.4	1.99	2	1
FALSE	High	Master Protein	P61513	60S ribosomal protein L37a [OS=Homo sapiens]	0	5.81	20	1	2	1	92	10.3	10.43	2.89	1	1
FALSE	High	Master Protein	P62873	Guanine nucleotide-binding protein G(I)/G(S)/G(T) subunit beta-1 [OS=Homo sapiens]	0	5.808	13	3	3	3	340	37.4	6	0	3	1
FALSE	High	Master Protein	Q08188	Protein-glutamine gamma-glutamyltransferase E [OS=Homo sapiens]	0	5.801	3	2	2	2	693	76.6	5.86	2.31	2	1
FALSE	High	Master Protein	P18669	Phosphoglycerate mutase 1 [OS=Homo sapiens]	0	5.762	6	1	2	1	254	28.8	7.18	3.08	1	1
FALSE	High	Master Protein	Q13423	NAD(P) transhydrogenase, mitochondrial [OS=Homo sapiens]	0	5.688	2	1	2	1	1086	113.8	8.09	2.22	1	1
FALSE	High	Master Protein	P61604	10 kDa heat shock protein, mitochondrial [OS=Homo sapiens]	0	5.675	25	2	3	2	102	10.9	8.92	1.98	2	1
FALSE	High	Master Protein	P51858	hepatoma-derived growth factor [OS=Homo sapiens]	0	5.623	7	1	2	1	240	26.8	4.73	5.68	1	1
FALSE	High	Master Protein	P49755	Transmembrane emp24 domain-containing protein 10 [OS=Homo sapiens]	0	5.611	10	1	1	1	219	25	7.44	2.29	1	1
FALSE	High	Master Protein	P45880	Voltage-dependent anion-selective channel protein 2 [OS=Homo sapiens]	0	5.541	16	3	3	3	294	31.5	7.56	2.07	3	1
FALSE	High	Master Protein	Q99623	Prohibitin-2 [OS=Homo sapiens]	0	5.533	6	2	5	2	299	33.3	9.83	5.95	2	1
FALSE	High	Master Protein	P22314	Ubiquitin-like modifier-activating enzyme 1 [OS=Homo sapiens]	0	5.513	3	2	2	2	1058	117.8	5.76	1.98	2	1
FALSE	High	Master Protein	P31327-1	Carbamoyl-phosphate synthase [ammonia], mitochondrial [OS=Homo sapiens]	0	5.508	2	1	1	1	1500	164.8	6.74	2.24	1	1
FALSE	High	Master Protein	P28074-1	proteasome subunit beta type-5 [OS=Homo sapiens]	0	5.485	8	1	1	1	263	28.5	6.92	2.1	1	1
FALSE	High	Master Protein	P07437	tubulin beta chain [OS=Homo sapiens]	0	5.436	10	3	3	2	444	49.6	4.89	1.67	3	1
FALSE	High	Master Protein	Q3ZCM7	tubulin beta-8 chain [OS=Homo sapiens]	0	5.362	10	2	2	1	444	49.7	4.89	3.69	2	1
FALSE	High	Master Protein	P20930	Filaggrin [OS=Homo sapiens]	0	5.354	2	3	4	3	4061	434.9	9.25	4.72	3	1
FALSE	High	Master Protein	Q16836-1	Hydroxyacyl-coenzyme A dehydrogenase, mitochondrial [OS=Homo sapiens]	0	5.241	8	1	1	1	314	34.3	8.85	3.12	1	1
FALSE	High	Master Protein	P49321	Nuclear autoantigenic sperm protein [OS=Homo sapiens]	0	5.18	4	1	1	1	788	85.2	4.3	0	1	1
FALSE	High	Master Protein	P40227-1	T-complex protein 1 subunit zeta [OS=Homo sapiens]	0	5.161	6	2	3	2	531	58	6.68	1.87	2	1
FALSE	High	Master Protein	Q9BUF5	Tubulin beta-6 chain [OS=Homo sapiens]	0	5.154	7	2	2	1	446	49.8	4.88	3.47	2	1
FALSE	High	Master Protein	P63220	40S ribosomal protein S21 [OS=Homo sapiens]	0	4.926	22	1	3	1	83	9.1	8.5	0	1	1
FALSE	High	Master Protein	O75439	mitochondrial-processing peptidase subunit beta [OS=Homo sapiens]	0	4.917	4	1	2	1	489	54.3	6.83	0	1	1
FALSE	High	Master Protein	Q5D862	Filaggrin-2 [OS=Homo sapiens]	0	4.916	1	2	3	2	2391	247.9	8.31	2.12	2	1
FALSE	High	Master Protein	P61224-1	Ras-related protein Rap-1b [OS=Homo sapiens]	0	4.89	8	1	2	1	184	20.8	5.78	2.94	1	1
FALSE	High	Master Protein	P11142-1	Heat shock cognate 71 kDa protein [OS=Homo sapiens]	0	4.843	7	3	4	3	646	70.9	5.52	2.05	3	1
FALSE	High	Master Protein	P27708	CAD protein [OS=Homo sapiens]	0	4.817	1	1	1	1	2225	242.8	6.46	3	1	1
FALSE	High	Master Protein	P08865	40S ribosomal protein SA [OS=Homo sapiens]	0	4.706	8	1	1	1	295	32.8	4.87	0	1	1
FALSE	High	Master Protein	Q6ZMR3	L-lactate dehydrogenase A-like 6A [OS=Homo sapiens]	0	4.699	5	2	2	1	332	36.5	6.99	1.91	2	1
FALSE	High	Master Protein	Q99832	T-complex protein 1 subunit eta [OS=Homo sapiens]	0	4.688	7	2	2	2	543	59.3	7.65	1.85	2	1
FALSE	High	Master Protein	P25705-1	ATP synthase subunit alpha, mitochondrial [OS=Homo sapiens]	0	4.626	5	2	3	2	553	59.7	9.13	1.64	2	1
FALSE	High	Master Protein	P46777	60S ribosomal protein L5 [OS=Homo sapiens]	0	4.561	6	1	2	1	297	34.3	9.72	3.36	1	1
FALSE	High	Master Protein	P68371	Tubulin beta-4B chain [OS=Homo sapiens]	0	4.502	13	3	3	2	445	49.8	4.89	1.67	3	1
FALSE	High	Master Protein	P18621	60S ribosomal protein L17 [OS=Homo sapiens]	0	4.437	9	1	1	1	184	21.4	10.17	0	1	1
FALSE	High	Master Protein	O75083	WD repeat-containing protein 1 [OS=Homo sapiens]	0	4.4	3	1	2	1	606	66.2	6.65	0	1	1
FALSE	High	Master Protein	P31930	Cytochrome b-c1 complex subunit 1, mitochondrial [OS=Homo sapiens]	0	4.36	5	1	1	1	480	52.6	6.37	0	1	1
FALSE	High	Master Protein	Q15149-1	plectin [OS=Homo sapiens]	0	4.173	1	2	2	1	4684	531.5	5.96	0	2	1
FALSE	High	Master Protein	P00387	NADH-cytochrome b5 reductase 3 [OS=Homo sapiens]	0	4.13	4	1	1	1	301	34.2	7.59	3.13	1	1
FALSE	High	Master Protein	P08195	4F2 cell-surface antigen heavy chain [OS=Homo sapiens]	0	4.098	5	2	2	2	630	68	5.01	0	2	1
FALSE	High	Master Protein	Q08554-1	Desmocollin-1 [OS=Homo sapiens]	0	4.07	3	2	4	2	894	99.9	5.43	0	2	1
FALSE	High	Master Protein	P13010	X-ray repair cross-complementing protein 5 [OS=Homo sapiens]	0	4.049	5	2	3	2	732	82.7	5.81	0	2	1
FALSE	High	Master Protein	P50990	T-complex protein 1 subunit theta [OS=Homo sapiens]	0	3.994	3	1	2	1	548	59.6	5.6	1.77	1	1
FALSE	High	Master Protein	P05109	Protein S100-A8 [OS=Homo sapiens]	0	3.814	24	2	4	2	93	10.8	7.03	0	2	1
FALSE	High	Master Protein	Q05682-1	Caldesmon [OS=Homo sapiens]	0	3.78	3	2	3	2	793	93.2	5.66	0	2	1
FALSE	High	Master Protein	P0C7P4	Putative cytochrome b-c1 complex subunit Rieske-like protein 1 [OS=Homo sapiens]	0	3.759	7	1	1	1	283	30.8	8.87	2.3	1	1
FALSE	High	Master Protein	Q6UWP8-1	Suprabasin [OS=Homo sapiens]	0	3.678	15	2	2	2	590	60.5	7.01	0	2	1
FALSE	High	Master Protein	P30566	adenylosuccinate lyase [OS=Homo sapiens]	0	3.645	5	1	1	1	484	54.9	7.11	2.04	1	1
FALSE	High	Master Protein	P62987	Ubiquitin-60S ribosomal protein L40 [OS=Homo sapiens]	0	3.601	13	1	2	1	128	14.7	9.83	2.01	1	1
FALSE	High	Master Protein	O00299	chloride intracellular channel protein 1 [OS=Homo sapiens]	0	3.512	5	1	1	1	241	26.9	5.17	2.3	1	1
FALSE	High	Master Protein	Q15365	Poly(RC)-binding protein 1 [OS=Homo sapiens]	0	3.435	8	1	1	1	356	37.5	7.09	0	1	1
FALSE	High	Master Protein	O43852	Calumenin [OS=Homo sapiens]	0	3.404	8	1	2	1	315	37.1	4.64	2.54	1	1
FALSE	High	Master Protein	P31939	bifunctional purine biosynthesis protein purH [OS=Homo sapiens]	0	3.348	4	1	1	1	592	64.6	6.71	2.02	1	1
FALSE	High	Master Protein	P05534	HLA class I histocompatibility antigen, A-24 alpha chain [OS=Homo sapiens]	0	3.304	4	1	1	1	365	40.7	6.34	1.8	1	1
FALSE	High	Master Protein	Q9UMX0-1	Ubiquilin-1 [OS=Homo sapiens]	0	3.15	3	1	1	1	589	62.5	5.11	0	1	1
FALSE	High	Master Protein	P06702	Protein S100-A9 [OS=Homo sapiens]	0	3.015	11	1	2	1	114	13.2	6.13	2.31	1	1
FALSE	High	Master Protein	P04843	Dolichyl-diphosphooligosaccharide--protein glycosyltransferase subunit 1 [OS=Homo sapiens]	0	2.942	3	1	1	1	607	68.5	6.38	0	1	1
FALSE	High	Master Protein	O75821	Eukaryotic translation initiation factor 3 subunit G [OS=Homo sapiens]	0	2.869	8	1	2	1	320	35.6	6.13	2.31	1	1
FALSE	High	Master Protein	Q01813	ATP-dependent 6-phosphofructokinase, platelet type [OS=Homo sapiens]	0	2.846	2	1	1	1	784	85.5	7.55	0	1	1
FALSE	High	Master Protein	P52209	6-phosphogluconate dehydrogenase, decarboxylating [OS=Homo sapiens]	0	2.736	4	2	2	2	483	53.1	7.23	0	2	1
FALSE	High	Master Protein	P05388	60S acidic ribosomal protein P0 [OS=Homo sapiens]	0	2.714	5	1	1	1	317	34.3	5.97	0	1	1
FALSE	High	Master Protein	Q01518-1	adenylyl cyclase-associated protein 1 [OS=Homo sapiens]	0	2.711	4	1	1	1	475	51.9	8.06	0	1	1
FALSE	High	Master Protein	P50402	Emerin [OS=Homo sapiens]	0	2.702	4	1	1	1	254	29	5.5	0	1	1
FALSE	High	Master Protein	P61204	ADP-ribosylation factor 3 [OS=Homo sapiens]	0	2.648	11	1	1	1	181	20.6	7.43	0	1	1
FALSE	High	Master Protein	P09496-1	clathrin light chain A [OS=Homo sapiens]	0	2.595	4	1	2	1	248	27.1	4.51	4.28	1	1
FALSE	High	Master Protein	P14625	Endoplasmin [OS=Homo sapiens]	0	2.589	2	1	1	1	803	92.4	4.84	0	1	1
FALSE	High	Master Protein	Q00325-1	Phosphate carrier protein, mitochondrial [OS=Homo sapiens]	0	2.582	5	2	2	2	362	40.1	9.38	0	2	1
FALSE	High	Master Protein	Q13835	Plakophilin-1 [OS=Homo sapiens]	0	2.565	3	2	3	2	747	82.8	9.13	0	2	1
FALSE	High	Master Protein	P38919	Eukaryotic initiation factor 4A-III [OS=Homo sapiens]	0	2.55	7	1	1	1	411	46.8	6.73	0	1	1
FALSE	High	Master Protein	P62241	40S ribosomal protein S8 [OS=Homo sapiens]	0	2.542	7	1	2	1	208	24.2	10.32	0	1	1
FALSE	High	Master Protein	P46783	40S ribosomal protein S10 [OS=Homo sapiens]	0	2.502	9	1	2	1	165	18.9	10.15	0	1	1
FALSE	High	Master Protein	Q09028	Histone-binding protein RBBP4 [OS=Homo sapiens]	0	2.446	7	1	1	1	425	47.6	4.89	0	1	1
FALSE	High	Master Protein	P52597	Heterogeneous nuclear ribonucleoprotein F [OS=Homo sapiens]	0	2.446	5	1	1	1	415	45.6	5.58	0	1	1
FALSE	High	Master Protein	O00303	Eukaryotic translation initiation factor 3 subunit F [OS=Homo sapiens]	0	2.4	5	1	1	1	357	37.5	5.45	0	1	1
FALSE	High	Master Protein	P62244	40S ribosomal protein S15a [OS=Homo sapiens]	0	2.366	11	1	1	1	130	14.8	10.13	0	1	1
FALSE	High	Master Protein	Q7KZF4	staphylococcal nuclease domain-containing protein 1 [OS=Homo sapiens]	0	2.36	2	1	1	1	910	101.9	7.17	0	1	1
FALSE	High	Master Protein	P62906	60S ribosomal protein L10A [OS=Homo sapiens]	0	2.335	7	1	1	1	217	24.8	9.94	0	1	1
FALSE	High	Master Protein	P23396-1	40S ribosomal protein S3 [OS=Homo sapiens]	0	2.232	4	1	1	1	243	26.7	9.66	0	1	1
FALSE	High	Master Protein	Q02790	Peptidyl-prolyl cis-trans isomerase FKBP4 [OS=Homo sapiens]	0	2.222	8	2	2	2	459	51.8	5.43	0	2	1
FALSE	High	Master Protein	P29692	Elongation factor 1-delta [OS=Homo sapiens]	0	2.198	4	1	1	1	281	31.1	5.01	0	1	1
FALSE	High	Master Protein	P62753	40S RIBOSOMAL PROTEIN S6 [OS=Homo sapiens]	0.002	2.095	3	1	1	1	249	28.7	10.84	0	1	1
FALSE	High	Master Protein	P09211	Glutathione S-transferase P [OS=Homo sapiens]	0.002	2.09	8	1	1	1	210	23.3	5.64	0	1	1
FALSE	High	Master Protein	P61626	lysozyme c [OS=Homo sapiens]	0.002	2.085	6	1	1	1	148	16.5	9.16	0	1	1
FALSE	High	Master Protein	P42166	Lamina-associated polypeptide 2, isoform alpha [OS=Homo sapiens]	0.002	2.025	3	1	1	1	694	75.4	7.66	0	1	1
FALSE	High	Master Protein	P15121	aldose reductase [OS=Homo sapiens]	0.002	1.994	7	1	2	1	316	35.8	6.98	0	1	1
FALSE	High	Master Protein	O60506	Heterogeneous nuclear ribonucleoprotein Q [OS=Homo sapiens]	0.002	1.986	4	1	1	1	623	69.6	8.59	0	1	1
FALSE	High	Master Protein	P62841	40S ribosomal protein S15 [OS=Homo sapiens]	0.002	1.977	19	1	2	1	145	17	10.39	0	1	1
FALSE	High	Master Protein	P62805	histone H4 [OS=Homo sapiens]	0.002	1.91	10	1	3	1	103	11.4	11.36	1.63	1	1
FALSE	High	Master Protein	P15170	Eukaryotic peptide chain release factor GTP-binding subunit ERF3A [OS=Homo sapiens]	0.002	1.9	5	1	1	1	499	55.7	5.62	0	1	1
FALSE	High	Master Protein	Q9NZT1	Calmodulin-like protein 5 [OS=Homo sapiens]	0.002	1.888	6	2	2	2	146	15.9	4.44	0	2	1
FALSE	High	Master Protein	Q6ZVX7	F-box only protein 50 [OS=Homo sapiens]	0.002	1.858	4	1	1	1	275	30.8	6.62	0	1	1
FALSE	High	Master Protein	Q08211	Atp-dependent rna helicase a [OS=Homo sapiens]	0.002	1.807	1	1	2	1	1270	140.9	6.84	0	1	1
FALSE	High	Master Protein	P34932	Heat shock 70 kDa protein 4 [OS=Homo sapiens]	0.002	1.801	3	1	2	1	840	94.3	5.19	0	1	1
FALSE	High	Master Protein	Q01469	Fatty acid-binding protein, epidermal [OS=Homo sapiens]	0.002	1.781	7	1	1	1	135	15.2	7.01	0	1	1
FALSE	High	Master Protein	P24534	Elongation factor 1-beta [OS=Homo sapiens]	0.002	1.745	6	1	1	1	225	24.7	4.67	0	1	1
FALSE	High	Master Protein	P01040	Cystatin-A [OS=Homo sapiens]	0.002	1.702	12	1	1	1	98	11	5.5	0	1	1
FALSE	High	Master Protein	P61313-1	60S ribosomal protein L15 [OS=Homo sapiens]	0.002	1.693	4	1	1	1	204	24.1	11.62	0	1	1
FALSE	High	Master Protein	P26639-1	Threonine--tRNA ligase, cytoplasmic [OS=Homo sapiens]	0.002	1.693	2	1	2	1	723	83.4	6.67	0	1	1
FALSE	High	Master Protein	Q96P63	Serpin B12 [OS=Homo sapiens]	0.002	1.685	2	1	1	1	405	46.2	5.53	1.85	1	1
FALSE	High	Master Protein	Q9UHV9	Prefoldin subunit 2 [OS=Homo sapiens]	0.002	1.654	12	1	1	1	154	16.6	6.58	0	1	1
FALSE	High	Master Protein	Q15459	splicing factor 3A subunit 1 [OS=Homo sapiens]	0.002	1.632	3	1	1	1	793	88.8	5.22	0	1	1
FALSE	High	Master Protein	P05089	Arginase-1 [OS=Homo sapiens]	0.002	1.631	3	1	2	1	322	34.7	7.21	0	1	1
FALSE	High	Master Protein	P31944	Caspase-14 [OS=Homo sapiens]	0.002	1.579	3	1	1	1	242	27.7	5.58	1.79	1	1
FALSE	High	Master Protein	P15531	Nucleoside diphosphate kinase A [OS=Homo sapiens]	0.002	1.513	6	1	3	1	152	17.1	6.19	1.64	1	1
FALSE	High	Master Protein	Q9UQ80	proliferation-associated protein 2G4 [OS=Homo sapiens]	0.002	1.496	5	1	1	1	394	43.8	6.55	0	1	1
FALSE	High	Master Protein	P47755	F-actin-capping protein subunit alpha-2 [OS=Homo sapiens]	0.002	1.477	3	1	1	1	286	32.9	5.85	0	1	1
FALSE	High	Master Protein	Q8TEQ0-1	Sorting nexin-29 [OS=Homo sapiens]	0.002	1.457	1	1	1	1	813	91.2	6.21	0	1	1
FALSE	High	Master Protein	Q13162	Peroxiredoxin-4 [OS=Homo sapiens]	0.002	1.44	9	1	1	1	271	30.5	6.29	0	1	1
FALSE	High	Master Protein	P40926	Malate dehydrogenase, mitochondrial [OS=Homo sapiens]	0.002	1.425	5	1	1	1	338	35.5	8.68	0	1	1
FALSE	High	Master Protein	P54136-1	arginine--tRNA ligase, cytoplasmic [OS=Homo sapiens]	0.002	1.401	3	1	1	1	660	75.3	6.68	0	1	1
FALSE	High	Master Protein	P16401	Histone H1.5 [OS=Homo sapiens]	0.002	1.305	4	1	2	1	226	22.6	10.92	0	1	1
FALSE	High	Master Protein	Q6NYC8	Phostensin [OS=Homo sapiens]	0.002	1.303	1	1	1	1	613	67.9	5.4	0	1	1
FALSE	High	Master Protein	P53396-1	ATP-citrate synthase [OS=Homo sapiens]	0.002	1.298	1	1	2	1	1101	120.8	7.33	0	1	1
FALSE	High	Master Protein	P17987	T-complex protein 1 subunit alpha [OS=Homo sapiens]	0.002	1.273	4	1	1	1	556	60.3	6.11	0	1	1
FALSE	High	Master Protein	Q12874	splicing factor 3a subunit 3 [OS=Homo sapiens]	0.002	1.258	6	1	1	1	501	58.8	5.38	0	1	1
FALSE	High	Master Protein	P22735	Protein-glutamine gamma-glutamyltransferase K [OS=Homo sapiens]	0.004	1.236	2	1	1	1	817	89.7	6.04	0	1	1
FALSE	High	Master Protein	Q14566	DNA replication licensing factor MCM6 [OS=Homo sapiens]	0.004	1.193	3	1	1	1	821	92.8	5.41	0	1	1
FALSE	High	Master Protein	Q16576-1	Histone-binding protein RBBP7 [OS=Homo sapiens]	0.004	1.19	7	1	1	1	425	47.8	5.05	0	1	1
FALSE	High	Master Protein	P10606	Cytochrome c oxidase subunit 5B, mitochondrial [OS=Homo sapiens]	0.003	1.17	16	1	1	1	129	13.7	8.81	0	1	1
FALSE	High	Master Protein	Q6NT76-1	Homeobox-containing protein 1 [OS=Homo sapiens]	0.003	1.169	2	1	1	1	420	47.2	6.06	0	1	1
FALSE	High	Master Protein	P67809	Nuclease-sensitive element-binding protein 1 [OS=Homo sapiens]	0.003	1.169	6	1	1	1	324	35.9	9.88	0	1	1
FALSE	High	Master Protein	Q6E0U4-1	Dermokine [OS=Homo sapiens]	0.003	1.161	2	1	1	1	476	47.1	7.28	0	1	1
FALSE	High	Master Protein	P04792	Heat shock protein beta-1 [OS=Homo sapiens]	0.003	1.148	8	1	1	1	205	22.8	6.4	0	1	1
FALSE	High	Master Protein	P20290-1	transcription factor BTF3 [OS=Homo sapiens]	0.003	1.123	14	1	1	1	206	22.2	9.38	0	1	1
FALSE	High	Master Protein	P31942	Heterogeneous nuclear ribonucleoprotein H3 [OS=Homo sapiens]	0.003	1.121	6	1	1	1	346	36.9	6.87	0	1	1
FALSE	High	Master Protein	P49588	Alanine--tRNA ligase, cytoplasmic [OS=Homo sapiens]	0.003	1.11	2	1	1	1	968	106.7	5.53	0	1	1
FALSE	High	Master Protein	P26641	elongation factor 1-gamma [OS=Homo sapiens]	0.003	1.094	3	1	1	1	437	50.1	6.67	0	1	1
FALSE	High	Master Protein	Q8IUR6-1	CREB3 regulatory factor [OS=Homo sapiens]	0.007	1.068	1	1	2	1	639	72.1	4.87	1.81	1	1
FALSE	High	Master Protein	Q8IZT6-1	Abnormal spindle-like microcephaly-associated protein [OS=Homo sapiens]	0.007	1.045	0	1	1	1	3477	409.5	10.45	0	1	1
FALSE	Medium	Master Protein	P35613	Basigin [OS=Homo sapiens]	0.018	0.989	9	1	1	1	385	42.2	5.66	0	1	1
FALSE	Medium	Master Protein	A0A0C4DH68	immunoglobulin kappa variable 2-24 [OS=Homo sapiens]	0.018	0.985	11	1	1	1	120	13.1	8.53	0	1	1
FALSE	Medium	Master Protein	Q14697-1	Neutral alpha-glucosidase AB [OS=Homo sapiens]	0.018	0.979	2	1	1	1	944	106.8	6.14	0	1	1
FALSE	Medium	Master Protein	Q15019	septin-2 [OS=Homo sapiens]	0.018	0.972	4	1	1	1	361	41.5	6.6	0	1	1
FALSE	Medium	Master Protein	P62913	60S ribosomal protein L11 [OS=Homo sapiens]	0.018	0.965	13	1	1	1	178	20.2	9.6	0	1	1
FALSE	Medium	Master Protein	Q92734-1	Protein TFG [OS=Homo sapiens]	0.019	0.946	6	1	1	1	400	43.4	5.1	0	1	1
FALSE	Medium	Master Protein	P05387	60S acidic ribosomal protein P2 [OS=Homo sapiens]	0.019	0.943	10	1	1	1	115	11.7	4.54	0	1	1
FALSE	Medium	Master Protein	Q8TF72	protein Shroom3 [OS=Homo sapiens]	0.019	0.924	0	1	1	1	1996	216.7	7.8	0	1	1
FALSE	Medium	Master Protein	O96008	Mitochondrial import receptor subunit TOM40 homolog [OS=Homo sapiens]	0.019	0.919	9	1	1	1	361	37.9	7.25	0	1	1
FALSE	Medium	Master Protein	Q8N7J2-1	APC membrane recruitment protein 2 [OS=Homo sapiens]	0.019	0.916	2	1	1	1	671	69.5	6.99	0	1	1
FALSE	Medium	Master Protein	Q07020	60S ribosomal protein L18 [OS=Homo sapiens]	0.019	0.915	7	1	1	1	188	21.6	11.72	0	1	1
FALSE	Medium	Master Protein	P30041	Peroxiredoxin-6 [OS=Homo sapiens]	0.022	0.901	8	1	1	1	224	25	6.38	0	1	1
FALSE	Medium	Master Protein	P68871	Hemoglobin subunit beta [OS=Homo sapiens]	0.022	0.879	9	1	1	1	147	16	7.28	0	1	1
FALSE	Medium	Master Protein	P31040	Succinate dehydrogenase [ubiquinone] flavoprotein subunit, mitochondrial [OS=Homo sapiens]	0.022	0.871	3	1	1	1	664	72.6	7.39	0	1	1
FALSE	Medium	Master Protein	Q96QA5	gasdermin-A [OS=Homo sapiens]	0.022	0.865	2	1	1	1	445	49.3	5.29	0	1	1
FALSE	Medium	Master Protein	Q9Y6V0-1	Protein piccolo [OS=Homo sapiens]	0.022	0.86	0	1	1	1	5065	552.9	6.51	0	1	1
